# Supplementary material for: Enhanced Photocatalytic Activity of Two-Dimensional Polar Monolayer SiTe for Water-Splitting via Strain Engineering
Source: Molecules. 2023 Mar 27;28(7):2971. doi: 10.3390/molecules28072971 (PMC10096314; doi:10.3390/molecules28072971)
Supplement: Supplementary file 1 [file molecules-28-02971-s001.zip]

Archive with 1 entries (1 files):
- molecules-2269153-supplementary.pdf
